# Supplementary material for: Catalytic Antioxidant Activity of Bis-Aniline-Derived Diselenides as GPx Mimics
Source: Molecules. 2021 Jul 23;26(15):4446. doi: 10.3390/molecules26154446 (PMC8347129; doi:10.3390/molecules26154446)
Supplement: Supplementary file 1 [file molecules-26-04446-s001.zip]

Archive with 1 entries (1 files):
- molecules-1291350-supplementary.pdf
